# Supplementary material for: Does a single session of theta-burst transcranial magnetic stimulation of inferior temporal cortex affect tinnitus perception?
Source: BMC Neurosci. 2009 May 29;10:54. doi: 10.1186/1471-2202-10-54 (PMC2703646; doi:10.1186/1471-2202-10-54)
Supplement: Additional file 1 — Table 1. The main characteristic of patients and the individual stimulation results. [file 1471-2202-10-54-S1.xls]

## Sheet: Tabelle1
Table 1 The main characteristic of patients and the individual stimulation results
Pat.	Age	Gender	Hearing loss	Hearing threshold		Tinnitus duration	Laterality of tinnius	TQ Score	Stimulation intensity	Ttinnius changes during the first 5 min observation periode
				(SPL dB)		(months)			(mean±SD)	cTBS			iTBS			imTBS
				-left	-right					0.min	3.min	5.min	0.min	3.min	5.min	0.min	3.min	5.min
P1	66	F	L=R	70	70	60	L	20	38.7 ±0.6	-	-	↓	↓	↓	↓	↓	-	-
P2	62	M	L=R	70	70	72	R	43	45 ±1	↓↓	-	-	↑	↓	↑	↑	-	-
P3	53	M	L>R	60	55	240	L=R	32	34 ±0	↓	-	-	-	↑	↑	-	↑	-
P4	44	M	L<R	35	70	108	R	20	33.7 ±1.2	-	-	-	↑	↑	-	↓	-	-
P5	50	M	L>R	50	40	8	L	47	34 ±0	-	-	-	-	↑	↑	-	-	-
P6	40	M	L=R	20	20	30	L=R	31	40 ±0	↓	↓	-	↓	↓	↓	↓	-	↓
P7	56	M	L>R	58	50	48	R	31	45.3 ±2.3	↓↓	↓↓	↓	↓↓	↓↓	↓↓	-	-	-
P8	47	M	L<R	32	50	240	L	16	39.3 ±3.1	↓	↓	↓	↓↓	↓	↓	↓↓	↓↓	↓
P9	53	M	L>R	deaf	58	42	L<R	55	44.3 ±1.2	-	-	-	-	↑	↑	-	-	-
P10	45	M	L>R	42	32	144	L	28	43 ±0	-	-	-	-	-	-	-	-	-
P11	55	M	L<R	58	70	28	R	49	42 ±0	-	-	-	-	-	-	-	-	-
P12	27	M	L=R	11	11	18	L>R	27	45.3 ±0.6	↓	↓	↓	↓↓	-	-	-	-	-
P13	59	M	L>R	65	60	276	L=R	53	32.7 ±1.2	-	-	-	-	-	-	-	-	-
P14	59	M	L=R	60	60	110	L>R	23	38.7 ±1.2	-	↓	↓	-	-	-	-	-	-
P15	20	M	L=R	10	10	84	L=R	15	45.3 ±0.6	-	-	-	-	-	-	↓	-	-
P16	28	M	L<R	30	35	87	L<R	10	34.7 ±1.2	↓	↓	↓	↓↓	↓↓	↓↓	↓	↓	↓
P17	47	F	L=R	62	60	120	L=R	42	43.7 ±0.6	↑	-	-	↑	↑↑	↑↑	↑	↑↑	↑↑
P18	52	M	L>R	68	60	22	L>R	27	48.7 ±1.2	↓	↓	↓	↓	-	-	↓↓	↓↓	↓
P19	57	M	L<R	62	77	30	L<R	36	50 ±0	-	-	↓	-	-	↓	-	-	-
P20	30	M	L=R	52	50	120	L>R	29	34 ±0	↑	↑	↑	↑	↑	↑	-	-	↑
P1-P6 were stimulated with TBS at an intensity of 80% AMT
P7-P20 were stimulated with TBS at an intensity of 80% RMT
L: left; R: right; SPL dB: sound pressure level in dB;
↓ = slight reduction (-1 on numerical self-rating score (NRS)); ↓↓ = marked reduction (-2 on NRS);
↑ = slight worsening (+1 on NRS); ↑↑ = marked worsening (+2 on NRS)
